# Supplementary material for: Psychological Distress, Dental Health, and Dental Fear among Finnish University Students: A National Survey
Source: Int J Environ Res Public Health. 2021 Sep 29;18(19):10245. doi: 10.3390/ijerph181910245 (PMC8508373; doi:10.3390/ijerph181910245)
Supplement: Supplementary file 1 [file ijerph-18-10245-s001.zip]

Archive with 1 entries (1 files):
- ijerph-1389781-supplementary.pdf
